# Supplementary material for: Fucosylated oligosaccharides in mother’s milk alleviate the effects of caesarean birth on infant gut microbiota
Source: Sci Rep. 2018 Sep 13;8:13757. doi: 10.1038/s41598-018-32037-6 (PMC6137148; doi:10.1038/s41598-018-32037-6)
Supplement: Supplementary file 2 — Supplementary Table 1 [file 41598_2018_32037_MOESM2_ESM.xlsx]

## Sheet: Sheet1
taxon	model	Sectionneg_estimate	Sectionpos_estimate	Vaginalneg_estimate	Sectionneg_p	Sectionpos_p	Vaginalneg_p	Sectionneg_estimate_FoldChange	Sectionpos_estimate_FoldChange	Vaginalneg_estimate_FoldChange	Sectionneg_p_FDR	Sectionpos_p_FDR	Vaginalneg_p_FDR	Mean_Sectionneg	Mean_Sectionpos	Mean_Vaginalneg	Mean_Vaginalpos
Actinobacteria	nlme::gls	-0.544754	-0.205189	-0.0137587	0.00100111	0.0253414	0.887851	0.272945	0.726145	0.981637	0.0173943	0.116292	0.968524	0.19597	0.534573	0.731209	0.743847
Actinobacteria_Actinobacteria	nlme::gls	-0.513126	-0.172813	-0.0370072	0.0023777	0.0595172	0.692149	0.301126	0.76463	0.949596	0.02564	0.168834	0.966747	0.193754	0.531016	0.683517	0.716917
Actinobacteria_Actinobacteria_Actinomycetales	MASS::glm.nb	0.153833	1.06303	1.03269	0.853604	0.0310119	0.0904138	1.1663	2.89513	2.80861	0.988758	0.116292	0.502232	0.0142061	0.0237056	0.0196655	0.0108371
Actinobacteria_Actinobacteria_Actinomycetales_Actinomycetaceae	MASS::glm.nb	0.153833	1.06303	1.03269	0.853604	0.0310119	0.0904138	1.1663	2.89513	2.80861	0.988758	0.116292	0.502232	0.0142061	0.0237056	0.0196655	0.0108371
Actinobacteria_Actinobacteria_Actinomycetales_Actinomycetaceae_Actinomyces	MASS::glm.nb	0.153833	1.06303	1.03269	0.853604	0.0310119	0.0904138	1.1663	2.89513	2.80861	0.988758	0.116292	0.502232	0.0142061	0.0237056	0.0196655	0.0108371
Actinobacteria_Actinobacteria_Bifidobacteriales	nlme::gls	-0.505295	-0.22624	-0.0446226	0.00313582	0.0289516	0.695184	0.273547	0.674739	0.935847	0.02564	0.116292	0.966747	0.178158	0.455853	0.644861	0.68789
Actinobacteria_Actinobacteria_Bifidobacteriales_Bifidobacteriaceae	nlme::gls	-0.505295	-0.22624	-0.0446226	0.00313582	0.0289516	0.695184	0.273547	0.674739	0.935847	0.02564	0.116292	0.966747	0.178158	0.455853	0.644861	0.68789
Actinobacteria_Actinobacteria_Bifidobacteriales_Bifidobacteriaceae_Bifidobacterium	nlme::gls	-0.505273	-0.226242	-0.0446916	0.00313583	0.028941	0.69484	0.273519	0.67471	0.935743	0.02564	0.116292	0.966747	0.178158	0.455834	0.644753	0.687856
Actinobacteria_Actinobacteria_Bifidobacteriales_Bifidobacteriaceae_Gardnerella	log nlme::gls	-0.530185	0.0718583	0.41592	0.0182801	0.788612	0.266751	0.588496	1.0745	1.51576	0.0977282	0.863127	0.772465	0	1.96916e-05	4.89391e-05	2.84647e-05
Actinobacteria_Actinobacteria_Corynebacteriales	MASS::glm.nb	-1.96111	0.478736	0.276816	0.0557444	0.428742	0.711607	0.140702	1.61403	1.31892	0.209418	0.663254	0.966747	0.000865547	0.00977954	0.00814341	0.00602464
Actinobacteria_Actinobacteria_Corynebacteriales_Corynebacteriaceae	MASS::glm.nb	-2.02511	0.198271	-0.206382	0.014667	0.605796	0.67426	0.131979	1.21929	0.813522	0.0815485	0.790364	0.966747	1.02956e-05	0.0001013	8.05127e-05	9.31737e-05
Actinobacteria_Actinobacteria_Corynebacteriales_Corynebacteriaceae_Corynebacterium	MASS::glm.nb	-2.02511	0.198271	-0.206382	0.014667	0.605796	0.67426	0.131979	1.21929	0.813522	0.0815485	0.790364	0.966747	1.02956e-05	0.0001013	8.05127e-05	9.31737e-05
Actinobacteria_Actinobacteria_Corynebacteriales_Nocardiaceae	MASS::glm.nb	-1.94499	0.489543	0.296327	0.137585	0.526827	0.75693	0.142988	1.63157	1.34491	0.352941	0.725039	0.966747	0.000855251	0.00965872	0.0080629	0.00589547
Actinobacteria_Actinobacteria_Corynebacteriales_Nocardiaceae_Rhodococcus	MASS::glm.nb	-1.94499	0.489543	0.296327	0.137585	0.526827	0.75693	0.142988	1.63157	1.34491	0.352941	0.725039	0.966747	0.000855251	0.00965872	0.0080629	0.00589547
Actinobacteria_Actinobacteria_Micrococcales	MASS::glm.nb	-0.586121	-0.454009	0.524105	0.423976	0.296067	0.327185	0.556481	0.635077	1.68895	0.680883	0.561434	0.797871	0.000524178	0.000595486	0.00162872	0.000938722
Actinobacteria_Actinobacteria_Micrococcales_Micrococcaceae	MASS::glm.nb	-0.586121	-0.454009	0.524105	0.423976	0.296067	0.327185	0.556481	0.635077	1.68895	0.680883	0.561434	0.797871	0.000524178	0.000595486	0.00162872	0.000938722
Actinobacteria_Actinobacteria_Micrococcales_Micrococcaceae_Rothia	MASS::glm.nb	-1.48358	-0.523777	0.571253	0.0536641	0.246333	0.304291	0.226825	0.592279	1.77048	0.209407	0.504238	0.791789	0.000214671	0.000544053	0.00162872	0.00092833
Actinobacteria_Coriobacteriia	MASS::glm.nb	-2.57812	-1.91105	-0.120761	0.00448006	0.000364211	0.855467	0.0759166	0.147925	0.886245	0.0311364	0.00343098	0.966747	0.00221638	0.00355743	0.0202516	0.0207365
Actinobacteria_Coriobacteriia_Coriobacteriales	MASS::glm.nb	-2.57812	-1.91105	-0.120761	0.00448006	0.000364211	0.855467	0.0759166	0.147925	0.886245	0.0311364	0.00343098	0.966747	0.00221638	0.00355743	0.0202516	0.0207365
Actinobacteria_Coriobacteriia_Coriobacteriales_Coriobacteriaceae	MASS::glm.nb	-2.57812	-1.91105	-0.120761	0.00448006	0.000364211	0.855467	0.0759166	0.147925	0.886245	0.0311364	0.00343098	0.966747	0.00221638	0.00355743	0.0202516	0.0207365
Actinobacteria_Coriobacteriia_Coriobacteriales_Coriobacteriaceae_Atopobium	MASS::glm.nb	-3.41231	0.276069	0.167552	0.0142899	0.659585	0.828851	0.0329649	1.31794	1.18241	0.0815485	0.790364	0.966747	4.26821e-06	0.000200463	0.000193422	0.000140802
Actinobacteria_Coriobacteriia_Coriobacteriales_Coriobacteriaceae_Collinsella	log nlme::gls	-1.34423	-1.24015	-0.229809	0.0996597	0.0260835	0.841541	0.260741	0.28934	0.794686	0.276182	0.116292	0.966747	8.94393e-05	7.52605e-05	0.0175922	0.0159114
Actinobacteria_Coriobacteriia_Coriobacteriales_Coriobacteriaceae_Eggerthella	log nlme::gls	-1.65278	-1.4245	0.0926064	0.199518	0.0579242	0.910264	0.191517	0.240628	1.09703	0.401928	0.167739	0.968524	0.00211865	0.0021166	0.00177565	0.00295253
Actinobacteria_Coriobacteriia_Coriobacteriales_Coriobacteriaceae_uncultured	MASS::glm.nb	-4.75566	-3.72976	-0.359316	0.0191376	0.000504921	0.753406	0.00860291	0.0239986	0.698154	0.0985232	0.0035092	0.966747	4.0218e-06	7.20673e-06	5.90533e-05	0.000336809
Bacteroidetes	MASS::glm.nb	-5.00858	-4.75879	0.307908	5.94e-10	2.91e-23	0.594529	0.00668036	0.00857595	1.36058	1.65e-08	8.1e-22	0.966747	0.000115365	0.000197735	0.023411	0.0177545
Bacteroidetes_Bacteroidia	MASS::glm.nb	-5.00858	-4.75879	0.307908	5.94e-10	2.91e-23	0.594529	0.00668036	0.00857595	1.36058	1.65e-08	8.1e-22	0.966747	0.000115365	0.000197735	0.023411	0.0177545
Bacteroidetes_Bacteroidia_Bacteroidales	MASS::glm.nb	-5.00858	-4.75879	0.307908	5.94e-10	2.91e-23	0.594529	0.00668036	0.00857595	1.36058	1.65e-08	8.1e-22	0.966747	0.000115365	0.000197735	0.023411	0.0177545
Bacteroidetes_Bacteroidia_Bacteroidales_Bacteroidaceae	MASS::glm.nb	-6.23699	-5.32843	0.216815	3.92e-12	3.5e-25	0.722223	0.00195574	0.00485167	1.24211	2.73e-10	2.43e-23	0.966747	3.56394e-05	9.65223e-05	0.0189674	0.0154542
Bacteroidetes_Bacteroidia_Bacteroidales_Bacteroidaceae_Bacteroides	MASS::glm.nb	-6.23699	-5.32843	0.216815	3.92e-12	3.5e-25	0.722223	0.00195574	0.00485167	1.24211	2.73e-10	2.43e-23	0.966747	3.56394e-05	9.65223e-05	0.0189674	0.0154542
Bacteroidetes_Bacteroidia_Bacteroidales_Porphyromonadaceae	MASS::glm.nb	-4.84398	-3.69509	0.0272394	0.000278414	5.77e-07	0.975182	0.00787562	0.0248451	1.02761	0.00644993	1.15e-05	0.99268	1.49737e-05	4.44745e-05	0.00211032	0.00166586
Bacteroidetes_Bacteroidia_Bacteroidales_Porphyromonadaceae_Barnesiella	MASS::glm.nb	-36.5315	-2.9703	1.44176	0.999997	0.0736906	0.427608	1.36e-16	0.051288	4.22813	0.999999	0.20486	0.966747	0	1.29651e-05	8.49863e-05	7.55628e-05
Bacteroidetes_Bacteroidia_Bacteroidales_Porphyromonadaceae_Dysgonomonas	MASS::glm.nb	-27.3451	-1.5122	0.497207	0.999832	0.306971	0.779883	1.33e-12	0.220424	1.64412	0.999999	0.561434	0.966747	0	1.20136e-05	0.000101648	5.7935e-05
Bacteroidetes_Bacteroidia_Bacteroidales_Porphyromonadaceae_Parabacteroides	MASS::glm.nb	-4.76213	-4.81144	-0.211525	0.00221936	2.31e-07	0.839257	0.00854743	0.00813616	0.809349	0.02564	5.35e-06	0.966747	1.49737e-05	1.83352e-05	0.00153788	0.00143916
Bacteroidetes_Bacteroidia_Bacteroidales_Prevotellaceae	MASS::glm.nb	0.480509	-1.58196	-1.37944	0.527882	0.0262428	0.10913	1.6169	0.205571	0.251721	0.712385	0.116292	0.502232	3.42476e-05	4.08239e-06	7.4603e-06	1.90058e-05
Bacteroidetes_Bacteroidia_Bacteroidales_Prevotellaceae_Prevotella	MASS::glm.nb	0.565764	-1.45029	-1.32173	0.468302	0.0431619	0.129534	1.76079	0.234501	0.266674	0.689832	0.128224	0.502232	3.42476e-05	4.08239e-06	7.4603e-06	1.79065e-05
Bacteroidetes_Bacteroidia_Bacteroidales_Rikenellaceae	MASS::glm.nb	-1.67022	-1.01346	-2.24056	0.176772	0.153361	0.0420803	0.188205	0.362961	0.106399	0.383451	0.355287	0.502232	1.1787e-05	3.96908e-05	5.34217e-06	5.44819e-05
Bacteroidetes_Bacteroidia_Bacteroidales_Rikenellaceae_Alistipes	MASS::glm.nb	-1.67022	-1.01346	-2.24056	0.176772	0.153361	0.0420803	0.188205	0.362961	0.106399	0.383451	0.355287	0.502232	1.1787e-05	3.96908e-05	5.34217e-06	5.44819e-05
Firmicutes	MASS::glm.nb	1.34552	0.967486	0.121919	0.00216641	0.000191925	0.704166	3.8402	2.63132	1.12966	0.02564	0.00266775	0.966747	0.433552	0.300952	0.128248	0.112221
Firmicutes_Bacilli	MASS::glm.nb	1.20186	1.01107	0.0965008	0.00826684	0.000171617	0.772031	3.32631	2.74855	1.10131	0.0522314	0.00266775	0.966747	0.118434	0.0840191	0.0366432	0.0333989
Firmicutes_Bacilli_Bacillales	log nlme::gls	0.301573	0.823255	0.53239	0.615476	0.0215871	0.224077	1.35198	2.2779	1.703	0.76385	0.107165	0.687435	0.000379586	0.000910288	0.00124614	0.000641108
Firmicutes_Bacilli_Bacillales_Bacillaceae	nlme::gls	-4.21e-05	9.71e-05	-1.2e-06	0.511521	0.300205	0.984845	0.54537	2.04933	0.987076	0.70387	0.561434	0.99268	2.34323e-05	0.000153198	5.46575e-05	5.8314e-05
Firmicutes_Bacilli_Bacillales_Bacillaceae_Bacillus	nlme::gls	-4.21e-05	9.71e-05	-1.2e-06	0.511521	0.300205	0.984845	0.54537	2.04933	0.987076	0.70387	0.561434	0.99268	2.34323e-05	0.000153198	5.46575e-05	5.8314e-05
Firmicutes_Bacilli_Bacillales_FamilyXIIncertaeSedis	MASS::glm.nb	-0.867559	0.532656	1.06685	0.378402	0.330548	0.109335	0.419975	1.70345	2.90621	0.661338	0.574328	0.502232	2.00142e-05	7.61478e-05	0.000141101	4.61553e-05
Firmicutes_Bacilli_Bacillales_FamilyXIIncertaeSedis_Gemella	MASS::glm.nb	-0.867559	0.532656	1.06685	0.378402	0.330548	0.109335	0.419975	1.70345	2.90621	0.661338	0.574328	0.502232	2.00142e-05	7.61478e-05	0.000141101	4.61553e-05
Firmicutes_Bacilli_Bacillales_Staphylococcaceae	log nlme::gls	0.507519	0.43779	0.692633	0.184829	0.302962	0.154562	1.66116	1.54928	1.99897	0.383451	0.561434	0.502232	0.000336139	0.00047436	0.00106108	0.000492877
Firmicutes_Bacilli_Bacillales_Staphylococcaceae_Staphylococcus	log nlme::gls	0.507519	0.43779	0.692633	0.184829	0.302962	0.154562	1.66116	1.54928	1.99897	0.383451	0.561434	0.502232	0.000336139	0.00047436	0.00106108	0.000492877
Firmicutes_Bacilli_Lactobacillales	MASS::glm.nb	1.22159	1.01523	0.0308878	0.007756	0.000182348	0.926717	3.39256	2.75999	1.03137	0.0513373	0.00266775	0.968524	0.11775	0.0830347	0.0332946	0.0326582
Firmicutes_Bacilli_Lactobacillales_Carnobacteriaceae	MASS::glm.nb	-1.30209	0.15381	1.17281	0.426164	0.870878	0.313298	0.271961	1.16627	3.23107	0.680883	0.910166	0.791789	2.52022e-05	6.78842e-05	0.000173764	7.11912e-05
Firmicutes_Bacilli_Lactobacillales_Carnobacteriaceae_Granulicatella	MASS::glm.nb	-1.30209	0.15381	1.17281	0.426164	0.870878	0.313298	0.271961	1.16627	3.23107	0.680883	0.910166	0.791789	2.52022e-05	6.78842e-05	0.000173764	7.11912e-05
Firmicutes_Bacilli_Lactobacillales_Enterococcaceae	MASS::glm.nb	2.58546	1.18201	-0.306844	0.0026019	0.0199406	0.625614	13.2693	3.26091	0.735765	0.02564	0.102657	0.966747	0.0812811	0.0160083	0.00247556	0.00625966
Firmicutes_Bacilli_Lactobacillales_Enterococcaceae_Enterococcus	MASS::glm.nb	2.58546	1.18201	-0.306844	0.0026019	0.0199406	0.625614	13.2693	3.26091	0.735765	0.02564	0.102657	0.966747	0.0812811	0.0160083	0.00247556	0.00625966
Firmicutes_Bacilli_Lactobacillales_Lactobacillaceae	MASS::glm.nb	0.823305	1.16675	0.313696	0.385534	0.0375293	0.65141	2.27802	3.21155	1.36847	0.661338	0.126232	0.966747	0.0251038	0.0268307	0.0117095	0.00977752
Firmicutes_Bacilli_Lactobacillales_Lactobacillaceae_Lactobacillus	MASS::glm.nb	0.823441	1.1673	0.314212	0.390142	0.0393525	0.654079	2.27833	3.21329	1.36918	0.661338	0.126232	0.966747	0.0251038	0.0268307	0.0117095	0.00977504
Firmicutes_Bacilli_Lactobacillales_Streptococcaceae	MASS::glm.nb	-0.306769	0.33563	0.0434367	0.59278	0.322288	0.917575	0.73582	1.39882	1.04439	0.749791	0.574328	0.968524	0.0117243	0.022384	0.0178238	0.0161231
Firmicutes_Bacilli_Lactobacillales_Streptococcaceae_Streptococcus	MASS::glm.nb	-0.306414	0.335986	0.0437982	0.59336	0.321972	0.916925	0.736082	1.39932	1.04477	0.749791	0.574328	0.968524	0.0117243	0.022384	0.0178238	0.0161173
Firmicutes_Clostridia	MASS::glm.nb	1.32284	0.8208	-0.0477351	0.054235	0.0433562	0.924376	3.75407	2.27232	0.953386	0.209407	0.128224	0.968524	0.199616	0.13281	0.055859	0.0489398
Firmicutes_Clostridia_Clostridiales	MASS::glm.nb	1.32284	0.8208	-0.0477351	0.054235	0.0433562	0.924376	3.75407	2.27232	0.953386	0.209407	0.128224	0.968524	0.199616	0.13281	0.055859	0.0489398
Firmicutes_Clostridia_Clostridiales_Christensenellaceae	log nlme::gls	-0.383768	0.0744339	-0.0910292	0.516509	0.833246	0.834567	0.68129	1.07727	0.912991	0.70387	0.897838	0.966747	7.18356e-05	0.00011395	5.30942e-05	0.000130603
Firmicutes_Clostridia_Clostridiales_Christensenellaceae_uncultured	log nlme::gls	-0.383768	0.0744339	-0.0910292	0.516509	0.833246	0.834567	0.68129	1.07727	0.912991	0.70387	0.897838	0.966747	7.18356e-05	0.00011395	5.30942e-05	0.000130603
Firmicutes_Clostridia_Clostridiales_Clostridiaceae	MASS::glm.nb	1.79506	1.17293	-1.00339	0.0630554	0.0399583	0.156109	6.01982	3.23145	0.366635	0.219118	0.126232	0.502232	0.0468656	0.0243725	0.00276226	0.00763137
Firmicutes_Clostridia_Clostridiales_Clostridiaceae_Clostridium	MASS::glm.nb	1.79506	1.17293	-1.00339	0.0630554	0.0399583	0.156109	6.01982	3.23145	0.366635	0.219118	0.126232	0.502232	0.0468656	0.0243725	0.00276226	0.00763137
Firmicutes_Clostridia_Clostridiales_FamilyXIIncertaeSedis	MASS::glm.nb	-2.49577	0.286552	0.313478	0.0247994	0.650275	0.688189	0.0824331	1.33183	1.36818	0.123111	0.790364	0.966747	4.17636e-05	0.000483054	0.000944457	0.000588973
Firmicutes_Clostridia_Clostridiales_FamilyXIIncertaeSedis_Anaerococcus	MASS::glm.nb	-3.88937	0.478283	0.855682	0.05805	0.586851	0.42872	0.0204582	1.6133	2.35298	0.212341	0.790364	0.966747	2.09126e-06	9.49188e-05	0.00037473	0.000124302
Firmicutes_Clostridia_Clostridiales_FamilyXIIncertaeSedis_Finegoldia	MASS::glm.nb	-0.965129	1.13846	1.34366	0.459525	0.131873	0.150447	0.380934	3.12197	3.83305	0.689832	0.327327	0.502232	3.59289e-05	0.000371184	0.000314103	9.37193e-05
Firmicutes_Clostridia_Clostridiales_FamilyXIIncertaeSedis_Peptoniphilus	MASS::glm.nb	-3.73055	-3.29752	0.0149765	0.0267056	0.000375288	0.987041	0.0239797	0.0369748	1.01509	0.125417	0.00343098	0.99268	3.74343e-06	4.27599e-06	0.000178702	0.00015134
Firmicutes_Clostridia_Clostridiales_Lachnospiraceae	MASS::glm.nb	1.16624	0.265963	-0.0708683	0.172095	0.598392	0.90972	3.20989	1.30469	0.931585	0.383451	0.790364	0.968524	0.109306	0.0781306	0.0449093	0.0350015
Firmicutes_Clostridia_Clostridiales_Lachnospiraceae_Anaerostipes	MASS::glm.nb	-2.24979	-1.68649	1.35902	0.0455202	0.010712	0.0867494	0.105421	0.185168	3.89236	0.191737	0.0647376	0.502232	3.77498e-05	9.27411e-05	0.000850527	0.000348849
Firmicutes_Clostridia_Clostridiales_Lachnospiraceae_Blautia	MASS::glm.nb	-2.40319	0.879924	0.732355	0.0270684	0.170032	0.356171	0.0904292	2.41072	2.07997	0.125417	0.38745	0.853581	0.000564848	0.0203649	0.0158064	0.00657916
Firmicutes_Clostridia_Clostridiales_Lachnospiraceae_Coprococcus	MASS::glm.nb	-3.3668	-1.79762	-1.23267	0.00235478	0.00472378	0.117738	0.0344997	0.165693	0.291512	0.02564	0.0298457	0.502232	3.10609e-05	0.000333401	0.000167637	0.00125978
Firmicutes_Clostridia_Clostridiales_Lachnospiraceae_Dorea	MASS::glm.nb	0.0239903	1.0037	-3.07136	0.984692	0.174466	0.00187932	1.02428	2.72837	0.0463582	0.999999	0.389454	0.130613	0.00054402	0.00105728	2.52087e-05	0.000488723
Firmicutes_Clostridia_Clostridiales_Lachnospiraceae_IncertaeSedis	MASS::glm.nb	1.64752	-0.0140969	-0.249468	0.10332	0.981193	0.736096	5.1941	0.986002	0.779215	0.276182	0.981193	0.966747	0.0936482	0.0342263	0.0238999	0.0177882
Firmicutes_Clostridia_Clostridiales_Lachnospiraceae_Lachnospira	log nlme::gls	-0.25773	0.192126	0.436613	0.139653	0.341883	0.051706	0.772804	1.21182	1.54746	0.352941	0.586688	0.502232	0	5.05624e-06	7.76509e-06	2.82329e-06
Firmicutes_Clostridia_Clostridiales_Lachnospiraceae_Pseudobutyrivibrio	log nlme::gls	0.930622	-0.0695676	0.126496	0.0860247	0.845133	0.770316	2.53609	0.932797	1.13484	0.265721	0.903642	0.966747	0.000373729	0.000178204	0.000227291	0.000173116
Firmicutes_Clostridia_Clostridiales_Lachnospiraceae_Roseburia	MASS::glm.nb	-3.9832	-0.907872	-0.496301	0.000726911	0.176515	0.550243	0.0186259	0.403382	0.608779	0.0144344	0.389454	0.966747	3.40304e-05	0.000813221	0.00122841	0.00176082
Firmicutes_Clostridia_Clostridiales_Peptostreptococcaceae	log nlme::gls	0.0189446	0.114938	-0.189026	0.988689	0.857453	0.710846	1.01913	1.1218	0.827765	0.999999	0.909816	0.966747	0.00546031	0.00347176	0.00143048	0.00151585
Firmicutes_Clostridia_Clostridiales_Peptostreptococcaceae_IncertaeSedis	MASS::glm.nb	0.651231	0.498011	-0.616515	0.481948	0.363568	0.366712	1.9179	1.64545	0.539822	0.690626	0.616292	0.86395	0.00533564	0.00340116	0.00134919	0.00119114
Firmicutes_Clostridia_Clostridiales_Ruminococcaceae	log nlme::gls	-0.52459	0.201841	-0.338045	0.612929	0.732748	0.512418	0.591798	1.22365	0.713163	0.76385	0.840143	0.966747	0.00158086	0.00291397	0.000526153	0.00129972
Firmicutes_Clostridia_Clostridiales_Ruminococcaceae_Faecalibacterium	log nlme::gls	-0.435247	0.0218775	-0.07773	0.453331	0.948961	0.854301	0.647105	1.02212	0.925214	0.689832	0.969893	0.966747	7.468e-05	0.000183558	0.000105725	0.000148099
Firmicutes_Clostridia_Clostridiales_Ruminococcaceae_Flavonifractor	MASS::glm.nb	-3.89854	1.27846	-2.98636	0.0686043	0.246678	0.0445243	0.0202715	3.59111	0.0504706	0.227034	0.504238	0.502232	3.74343e-06	0.000582054	1.06998e-05	0.000174453
Firmicutes_Clostridia_Clostridiales_Ruminococcaceae_IncertaeSedis	log nlme::gls	-0.23274	-0.521813	-0.147979	0.728733	0.153286	0.726896	0.79236	0.593444	0.862449	0.86576	0.355287	0.966747	0.000151262	0.000121196	8.9303e-05	0.00018678
Firmicutes_Clostridia_Clostridiales_Ruminococcaceae_Ruminococcus	log nlme::gls	-0.332613	-0.00789752	-0.176317	0.514479	0.978009	0.550039	0.717047	0.992134	0.838352	0.70387	0.981193	0.966747	3.91045e-05	5.36346e-05	2.42114e-05	5.6019e-05
Firmicutes_Clostridia_Clostridiales_Ruminococcaceae_Subdoligranulum	MASS::glm.nb	-1.80977	0.694338	-1.69583	0.0968059	0.27398	0.0361073	0.163692	2.00238	0.183447	0.276182	0.551931	0.502232	8.13957e-05	0.00131376	8.19149e-05	0.000493286
Firmicutes_Erysipelotrichia	MASS::glm.nb	1.07411	0.962738	0.433987	0.386583	0.189423	0.632663	2.92739	2.61886	1.5434	0.661338	0.398936	0.966747	0.00458301	0.0051211	0.00244673	0.00322219
Firmicutes_Erysipelotrichia_Erysipelotrichales	MASS::glm.nb	1.07411	0.962738	0.433987	0.386583	0.189423	0.632663	2.92739	2.61886	1.5434	0.661338	0.398936	0.966747	0.00458301	0.0051211	0.00244673	0.00322219
Firmicutes_Erysipelotrichia_Erysipelotrichales_Erysipelotrichaceae	MASS::glm.nb	1.07411	0.962738	0.433987	0.386583	0.189423	0.632663	2.92739	2.61886	1.5434	0.661338	0.398936	0.966747	0.00458301	0.0051211	0.00244673	0.00322219
Firmicutes_Erysipelotrichia_Erysipelotrichales_Erysipelotrichaceae_IncertaeSedis	MASS::glm.nb	-2.71011	-0.101774	-0.485488	0.0702336	0.906417	0.651533	0.0665298	0.903233	0.615397	0.227034	0.940239	0.966747	4.21574e-05	0.000567185	0.000426863	0.000402493
Firmicutes_Erysipelotrichia_Erysipelotrichales_Erysipelotrichaceae_uncultured	MASS::glm.nb	1.93283	1.5238	1.27938	0.182147	0.0753654	0.227496	6.90906	4.58962	3.59442	0.383451	0.205408	0.687435	0.00400306	0.00401484	0.00212702	0.00255729
Firmicutes_Negativicutes	MASS::glm.nb	0.540984	0.6787	0.135395	0.471472	0.126511	0.805473	1.7177	1.97131	1.14499	0.689832	0.327327	0.966747	0.0384707	0.0418729	0.0225543	0.0206947
Firmicutes_Negativicutes_Selenomonadales	MASS::glm.nb	0.540984	0.6787	0.135395	0.471472	0.126511	0.805473	1.7177	1.97131	1.14499	0.689832	0.327327	0.966747	0.0384707	0.0418729	0.0225543	0.0206947
Firmicutes_Negativicutes_Selenomonadales_Acidaminococcaceae	MASS::glm.nb	-1.51572	-0.769332	2.48957	0.384231	0.429445	0.0240562	0.219649	0.463322	12.0561	0.661338	0.663254	0.426901	4.0218e-06	8.71974e-06	0.000463388	3.07983e-05
Firmicutes_Negativicutes_Selenomonadales_Acidaminococcaceae_Phascolarctobacterium	MASS::glm.nb	-1.01715	-0.297928	2.51504	0.559099	0.761694	0.0245698	0.361624	0.742355	12.3671	0.747258	0.860777	0.426901	4.0218e-06	8.71974e-06	0.000463388	2.84134e-05
Firmicutes_Negativicutes_Selenomonadales_Veillonellaceae	MASS::glm.nb	0.541251	0.678298	0.0443184	0.47469	0.129698	0.936249	1.71816	1.97052	1.04532	0.689832	0.327327	0.971183	0.0384667	0.0417671	0.0205147	0.0206322
Firmicutes_Negativicutes_Selenomonadales_Veillonellaceae_Dialister	log nlme::gls	-0.413994	0.152082	0.230651	0.175367	0.642091	0.598161	0.661005	1.16426	1.25942	0.383451	0.790364	0.966747	7.76522e-06	0.000313502	3.06909e-05	4.48641e-05
Firmicutes_Negativicutes_Selenomonadales_Veillonellaceae_Megasphaera	MASS::glm.nb	-0.796729	-0.434393	3.13657	0.630774	0.658093	0.00912361	0.450801	0.647658	23.0248	0.775908	0.790364	0.211364	3.7959e-05	0.000201925	0.00174836	0.000168592
Firmicutes_Negativicutes_Selenomonadales_Veillonellaceae_Veillonella	MASS::glm.nb	0.584733	0.663525	-0.3098	0.444285	0.142043	0.579743	1.79451	1.94162	0.733593	0.689832	0.346385	0.966747	0.038421	0.039699	0.0141485	0.0200022
Fusobacteria	MASS::glm.nb	-34.6451	-0.483849	0.675431	0.999998	0.651704	0.584869	8.99e-16	0.616406	1.96488	0.999999	0.790364	0.966747	0	1.49639e-05	2.39635e-05	1.09934e-05
Fusobacteria_Fusobacteriia	MASS::glm.nb	-34.6451	-0.483849	0.675431	0.999998	0.651704	0.584869	8.99e-16	0.616406	1.96488	0.999999	0.790364	0.966747	0	1.49639e-05	2.39635e-05	1.09934e-05
Fusobacteria_Fusobacteriia_Fusobacteriales	MASS::glm.nb	-34.6451	-0.483849	0.675431	0.999998	0.651704	0.584869	8.99e-16	0.616406	1.96488	0.999999	0.790364	0.966747	0	1.49639e-05	2.39635e-05	1.09934e-05
Fusobacteria_Fusobacteriia_Fusobacteriales_Fusobacteriaceae	MASS::glm.nb	-34.6451	-0.483849	0.675431	0.999998	0.651704	0.584869	8.99e-16	0.616406	1.96488	0.999999	0.790364	0.966747	0	1.49639e-05	2.39635e-05	1.09934e-05
Fusobacteria_Fusobacteriia_Fusobacteriales_Fusobacteriaceae_Fusobacterium	MASS::glm.nb	-34.6451	-0.483849	0.675431	0.999998	0.651704	0.584869	8.99e-16	0.616406	1.96488	0.999999	0.790364	0.966747	0	1.49639e-05	2.39635e-05	1.09934e-05
Proteobacteria	MASS::glm.nb	0.86173	0.247804	-0.0869786	0.16103	0.495401	0.846693	2.36725	1.28121	0.916697	0.383451	0.701919	0.966747	0.226511	0.12242	0.0874898	0.0954824
Proteobacteria_Betaproteobacteria	log nlme::gls	-1.04526	0.111977	0.716672	0.0726003	0.768121	0.153644	0.351602	1.11849	2.04761	0.229351	0.861039	0.502232	2.21133e-05	0.000237912	0.000275522	0.000205618
Proteobacteria_Betaproteobacteria_Burkholderiales	log nlme::gls	-0.952983	0.186178	0.769873	0.101436	0.616455	0.112348	0.385589	1.20464	2.15949	0.276182	0.790364	0.502232	2.21133e-05	0.000232341	0.00022094	0.000180221
Proteobacteria_Betaproteobacteria_Burkholderiales_Alcaligenaceae	log nlme::gls	-0.909755	-0.135351	0.485546	0.0441669	0.679605	0.299409	0.402623	0.87341	1.62506	0.191737	0.807394	0.791789	1.28046e-05	0.000105089	9.6192e-05	0.000116182
Proteobacteria_Betaproteobacteria_Burkholderiales_Alcaligenaceae_Bordetella	log nlme::gls	-0.633634	0.104081	0.615016	0.165776	0.731724	0.132532	0.53066	1.10969	1.84969	0.383451	0.840143	0.502232	1.28046e-05	7.91586e-05	7.81797e-05	6.54778e-05
Proteobacteria_Betaproteobacteria_Burkholderiales_Burkholderiaceae	log nlme::gls	-0.0626768	0.698071	0.676351	0.874193	0.0198479	0.0792474	0.939247	2.00987	1.96669	0.999999	0.102657	0.502232	9.30866e-06	5.40841e-05	6.88734e-05	1.95796e-05
Proteobacteria_Betaproteobacteria_Burkholderiales_Burkholderiaceae_Burkholderia	MASS::glm.nb	1.02277	2.14728	1.24132	0.408806	0.00317766	0.15898	2.78089	8.56154	3.46019	0.680883	0.0210331	0.502232	9.30866e-06	4.07224e-05	5.40851e-05	1.22691e-05
Proteobacteria_Betaproteobacteria_Burkholderiales_Oxalobacteraceae	MASS::glm.nb	-36.7356	0.633644	-0.589716	0.999999	0.473309	0.622903	1.11e-16	1.88446	0.554485	0.999999	0.686084	0.966747	0	3.6576e-05	6.3821e-06	2.25829e-05
Proteobacteria_Betaproteobacteria_Burkholderiales_Oxalobacteraceae_Oxalobacter	MASS::glm.nb	-36.7356	0.633644	-0.589716	0.999999	0.473309	0.622903	1.11e-16	1.88446	0.554485	0.999999	0.686084	0.966747	0	3.6576e-05	6.3821e-06	2.25829e-05
Proteobacteria_Betaproteobacteria_Neisseriales	MASS::glm.nb	-32.7875	-0.349214	1.12477	0.999995	0.737392	0.300185	5.76e-15	0.705242	3.07952	0.999999	0.840143	0.791789	0	5.57039e-06	2.62664e-05	9.90481e-06
Proteobacteria_Betaproteobacteria_Neisseriales_Neisseriaceae	MASS::glm.nb	-32.7875	-0.349214	1.12477	0.999995	0.737392	0.300185	5.76e-15	0.705242	3.07952	0.999999	0.840143	0.791789	0	5.57039e-06	2.62664e-05	9.90481e-06
Proteobacteria_Betaproteobacteria_Neisseriales_Neisseriaceae_Neisseria	MASS::glm.nb	-32.7875	-0.349214	1.12477	0.999995	0.737392	0.300185	5.76e-15	0.705242	3.07952	0.999999	0.840143	0.791789	0	5.57039e-06	2.62664e-05	9.90481e-06
Proteobacteria_Deltaproteobacteria	MASS::glm.nb	0.345214	-0.49717	1.7856	0.713032	0.39245	0.00865741	1.41229	0.60825	5.96316	0.854409	0.641771	0.211364	0.000101216	5.45469e-05	0.000401745	6.68591e-05
Proteobacteria_Deltaproteobacteria_Desulfovibrionales	MASS::glm.nb	0.345214	-0.49717	1.7856	0.713032	0.39245	0.00865741	1.41229	0.60825	5.96316	0.854409	0.641771	0.211364	0.000101216	5.45469e-05	0.000401745	6.68591e-05
Proteobacteria_Deltaproteobacteria_Desulfovibrionales_Desulfovibrionaceae	MASS::glm.nb	0.345214	-0.49717	1.7856	0.713032	0.39245	0.00865741	1.41229	0.60825	5.96316	0.854409	0.641771	0.211364	0.000101216	5.45469e-05	0.000401745	6.68591e-05
Proteobacteria_Deltaproteobacteria_Desulfovibrionales_Desulfovibrionaceae_Bilophila	log nlme::gls	-0.459198	-0.0577355	0.265809	0.038356	0.788592	0.243667	0.63179	0.9439	1.30449	0.171983	0.863127	0.720633	0	3.1724e-06	1.15092e-05	2.1548e-05
Proteobacteria_Deltaproteobacteria_Desulfovibrionales_Desulfovibrionaceae_Desulfovibrio	MASS::glm.nb	1.93108	0.343752	2.45828	0.0667732	0.608305	0.00142814	6.89695	1.41023	11.6846	0.226378	0.790364	0.130613	0.000101216	2.54443e-05	0.000390236	2.70975e-05
Proteobacteria_Gammaproteobacteria	MASS::glm.nb	0.864111	0.248379	-0.106249	0.165276	0.499928	0.815638	2.3729	1.28195	0.899201	0.383451	0.701919	0.966747	0.226403	0.122037	0.0854427	0.0950884
Proteobacteria_Gammaproteobacteria_Aeromonadales	MASS::glm.nb	-36.6245	-2.22753	-0.257174	0.999999	0.0334652	0.73012	1.24e-16	0.107795	0.773234	0.999999	0.116292	0.966747	0	1.29651e-05	1.0692e-05	1.7878e-05
Proteobacteria_Gammaproteobacteria_Aeromonadales_Aeromonadaceae	MASS::glm.nb	-36.6245	-2.22753	-0.257174	0.999999	0.0334652	0.73012	1.24e-16	0.107795	0.773234	0.999999	0.116292	0.966747	0	1.29651e-05	1.0692e-05	1.7878e-05
Proteobacteria_Gammaproteobacteria_Aeromonadales_Aeromonadaceae_Aeromonas	MASS::glm.nb	-36.6245	-2.22753	-0.257174	0.999999	0.0334652	0.73012	1.24e-16	0.107795	0.773234	0.999999	0.116292	0.966747	0	1.29651e-05	1.0692e-05	1.7878e-05
Proteobacteria_Gammaproteobacteria_Enterobacteriales	MASS::glm.nb	0.894848	0.285527	-0.0635751	0.182479	0.471824	0.897008	2.44696	1.33046	0.938404	0.383451	0.686084	0.968524	0.221982	0.118791	0.0827027	0.0886382
Proteobacteria_Gammaproteobacteria_Enterobacteriales_Enterobacteriaceae	MASS::glm.nb	0.894848	0.285527	-0.0635751	0.182479	0.471824	0.897008	2.44696	1.33046	0.938404	0.383451	0.686084	0.968524	0.221982	0.118791	0.0827027	0.0886382
Proteobacteria_Gammaproteobacteria_Enterobacteriales_Enterobacteriaceae_Citrobacter	MASS::glm.nb	-1.06149	-2.89292	2.41816	0.578567	0.0143859	0.0822116	0.345941	0.055414	11.2252	0.749791	0.0833183	0.502232	0.00126556	0.000145044	0.00255481	0.0014515
Proteobacteria_Gammaproteobacteria_Enterobacteriales_Enterobacteriaceae_Enterobacter	MASS::glm.nb	1.21227	0.830598	0.00619313	0.18877	0.127754	0.99268	3.36112	2.29469	1.00621	0.385868	0.327327	0.99268	0.0595062	0.0387973	0.014788	0.0181865
Proteobacteria_Gammaproteobacteria_Enterobacteriales_Enterobacteriaceae_Escherichia.Shigella	MASS::glm.nb	0.741751	0.169741	-0.190418	0.476431	0.782845	0.802729	2.09961	1.185	0.826613	0.689832	0.863127	0.966747	0.0716051	0.0438536	0.0363941	0.0419191
Proteobacteria_Gammaproteobacteria_Enterobacteriales_Enterobacteriaceae_Klebsiella	MASS::glm.nb	-0.990809	-0.0254599	0.433276	0.439501	0.973194	0.644037	0.371276	0.974861	1.5423	0.689832	0.981193	0.966747	0.00662987	0.014908	0.0243224	0.0153366
Proteobacteria_Gammaproteobacteria_Enterobacteriales_Enterobacteriaceae_Salmonella	MASS::glm.nb	-0.322402	-0.110973	0.527735	0.886641	0.934158	0.749047	0.724407	0.894963	1.69509	0.999999	0.961837	0.966747	2.25648e-05	3.48931e-05	5.54221e-05	3.15766e-05
Proteobacteria_Gammaproteobacteria_Pasteurellales	MASS::glm.nb	-0.568437	0.518656	1.1911	0.591852	0.406866	0.122782	0.56641	1.67977	3.2907	0.749791	0.642663	0.502232	0.000211699	0.000943891	0.0032674	0.000753431
Proteobacteria_Gammaproteobacteria_Pasteurellales_Pasteurellaceae	MASS::glm.nb	-0.568437	0.518656	1.1911	0.591852	0.406866	0.122782	0.56641	1.67977	3.2907	0.749791	0.642663	0.502232	0.000211699	0.000943891	0.0032674	0.000753431
Proteobacteria_Gammaproteobacteria_Pasteurellales_Pasteurellaceae_Haemophilus	MASS::glm.nb	-0.568437	0.518656	1.1911	0.591852	0.406866	0.122782	0.56641	1.67977	3.2907	0.749791	0.642663	0.502232	0.000211699	0.000943891	0.0032674	0.000753431
Proteobacteria_Gammaproteobacteria_Pseudomonadales	log nlme::gls	-1.49445	0.381018	1.13755	0.103276	0.478778	0.0895201	0.224371	1.46377	3.1191	0.276182	0.686084	0.502232	0.000104712	0.001249	0.00367221	0.00159605
Proteobacteria_Gammaproteobacteria_Pseudomonadales_Pseudomonadaceae	log nlme::gls	-1.49445	0.381018	1.13755	0.103276	0.478778	0.0895201	0.224371	1.46377	3.1191	0.276182	0.686084	0.502232	0.000104712	0.001249	0.00367221	0.00159605
Proteobacteria_Gammaproteobacteria_Pseudomonadales_Pseudomonadaceae_Pseudomonas	log nlme::gls	-1.49445	0.381018	1.13755	0.103276	0.478778	0.0895201	0.224371	1.46377	3.1191	0.276182	0.686084	0.502232	0.000104712	0.001249	0.00367221	0.00159605
Verrucomicrobia	MASS::glm.nb	-1.7757	3.74443	1.91747	0.367778	0.000468983	0.146042	0.169365	42.2851	6.80372	0.661338	0.00343098	0.502232	4.0218e-06	0.000900632	0.00194891	0.00021062
Verrucomicrobia_Verrucomicrobiae	MASS::glm.nb	-1.7757	3.74443	1.91747	0.367778	0.000468983	0.146042	0.169365	42.2851	6.80372	0.661338	0.00343098	0.502232	4.0218e-06	0.000900632	0.00194891	0.00021062
Verrucomicrobia_Verrucomicrobiae_Verrucomicrobiales	MASS::glm.nb	-1.7757	3.74443	1.91747	0.367778	0.000468983	0.146042	0.169365	42.2851	6.80372	0.661338	0.00343098	0.502232	4.0218e-06	0.000900632	0.00194891	0.00021062
Verrucomicrobia_Verrucomicrobiae_Verrucomicrobiales_Verrucomicrobiaceae	MASS::glm.nb	-1.7757	3.74443	1.91747	0.367778	0.000468983	0.146042	0.169365	42.2851	6.80372	0.661338	0.00343098	0.502232	4.0218e-06	0.000900632	0.00194891	0.00021062
Verrucomicrobia_Verrucomicrobiae_Verrucomicrobiales_Verrucomicrobiaceae_Akkermansia	MASS::glm.nb	-1.7757	3.74443	1.91747	0.367778	0.000468983	0.146042	0.169365	42.2851	6.80372	0.661338	0.00343098	0.502232	4.0218e-06	0.000900632	0.00194891	0.00021062
